# Supplementary material for: Differentiating scrub typhus meningitis from brucellar meningitis in children: A single-center retrospective study
Source: PLoS Negl Trop Dis. 2026 Mar 13;20(3):e0014107. doi: 10.1371/journal.pntd.0014107 (PMC12987469; doi:10.1371/journal.pntd.0014107)
Supplement: S2 Table — (XLSX) [file pntd.0014107.s002.xlsx]

## Sheet: Sheet1
Group	CSF Cell Count	CSF Glucose	CSF Protein	CSF Chloride	Age	Rural Residence		Gender	Pre-admission Fever	Fever Duration	Fever	Cough	Headache	Vomiting	Abdominal Pain	Rash	Lymphadenopathy	Hepatomegaly	Splenomegaly	WBC	PLT	Hb	ALT	AST	ALB	CK-MB	LDH	Cr	FIB	APTT	PT	CRP	PCT	Ferritin
ST	132	3.1	2.2	111	10	1		1	11	17	1	0	0	1	1	0	0	1	0	25.7	9	103	376	686	21	54	2405	41.5	0.75	72.3	28	138	12.87	2610
ST	303	2.13	1	116	3	1		1	6	15	1	0	0	0	0	1	1	0	1	19.68	289	133	278	348	37	99	1338	31	3.65	44.9	15	31.2	0.62	2310
ST	22	3.19	0.2	125	12	1		0	9	9	1	1	1	1	0	0	0	0	0	10.85	87	124	96	50	29.7	16	445	28	2.7	24	9.9	47	2.38	579
ST	10	3.17	0.18	123.7	4	1		0	15	17	1	1	0	0	0	1	0	1	1	17.9	132	82	26	29	25.4	9	94	23.6	2.05	42.2	15.4	17.37	0.46	502
ST	17	3.11	0.242	124	4	1		1	10	11	1	1	0	0	0	0	0	0	0	10.47	98	107	26	51	26	14.5	626	25	1.95	33	12	74.3	1.58	482
ST	47	2.92	0.424	124	5	1		1	12	15	1	0	1	0	1	0	1	0	0	7.36	57	104	37	64	104	19	542	37	1.6	40	14	61.4	2.57	468
ST	18	4.35	0.097	124.9	5	1		1	10	10	1	1	0	0	0	0	0	1	1	10.35	195	110	50	69	27	16	490	20	2.7	24	11.3	11.65	28.84	338
ST	52	2.89	0.2	129	7	1		0	15	15	1	1	0	0	1	0	1	1	1	6.96	107	119	44	29	30	13	407	29	3.4	42.8	13	39.9	0.51	296
ST	65	2.57	0.07	122	8	1		1	8	8	1	1	1	0	1	0	0	1	1	9.62	215	119	35	40	31.9	19	366	46.8	3.56	45	13	30.11	0.44	242
ST	315	4.08	0.337	125.9	15	1		1	4	4	1	0	1	1	0	1	0	0	0	8.5	254	166	8.9	12	48	12	183	61	4.7	34	14	4.3	0.25	223
ST	79	3.22	0.128	130.6	8	1		1	10	9	1	0	1	0	0	0	0	0	0	11.6	364	130	51	49	42	14	319	33	4.6	37	12.7	6.45	0.88	136
ST	169	3.61	0.165	124.1	1	1		0	8	13	1	1	0	0	0	0	0	0	0	9.69	409	101	15	34	39.5	21	260	20.3	2.7	32.4	13.5	0.5	0.5	17.9
ST	283	1.18	3.084	118.1	1	1		1	6	13	1	0	0	0	0	0	0	0	0	23.83	129	139	337	1317	28.3	36.6	1477.6	34	2.9	38	13	12.69	1.67	683
Brucellosis	12	2.7	0.12	126.3	1	1		0	18	21	1	0	0	0	0	0	0	0	1	4.33	159	94	347	612	31.3	22	754	32	2.89	51.9	13.1	22	0.59	270.6
Brucellosis	169	2.77	0.167	118.4	5	1		1	35	39	1	0	0	0	0	1	0	0	0	5.4	268	120	35.9	52	36.1	14	385.2	17.6	3.59	25.7	12.5	33.18	0.5	216.2
Brucellosis	14	4.35	0.108	123.4	2	1		1	2	4	1	1	0	0	0	0	0	0	0	12.88	200	110	26	63	39.4	23	464	16	2.7	27.6	11.6	1.18	0.22	171.5
Brucellosis	104	2.97	0.217	120.2	6	1		0	10	12	1	0	1	1	1	0	0	0	0	8.34	199	142	38	42	40.5	16	256	31	2.9	38	13	0.5	0.5	165
Brucellosis	284	1.7	0.888	122	2	1		0	5	7	1	0	0	0	0	1	0	0	0	8.42	259	122	24	27	37.6	12	356.1	21	2.6	39.1	14.2	1.13	0.25	133.7
Brucellosis	47	3	0.137	121	3	1		1	14	20	1	0	0	0	0	0	0	0	1	4.58	180	104	40	68	39	19	507	16.54	2.4	28.7	12.3	0.95	0.5	133
Brucellosis	86	2.8	0.097	126.6	3	1		0	30	40	1	0	0	0	0	0	1	1	0	6.05	201	103	22	45	34.8	16	302	20	3	30.9	11.7	6.4	0.5	116
Brucellosis	85	3.38	0.058	124.7	2	0		1	20	34	1	1	1	0	0	1	0	0	0	7.15	434	112	28	41	42.5	18	238	19	3.5	40.5	16.7	1.82	0.5	112.5
Brucellosis	14	2.47	0.08	123.8	6	1		0	60	60	1	0	0	0	0	0	0	0	0	8.22	387	118	28	40	43.9	19	261	27.47	3.94	42	13.5	23.79	0.25	74.55
Brucellosis	106	2.8	0.276	132.5	5	1		1	12	12	1	0	0	0	0	1	0	0	1	8.74	272	128	13	30	44.5	20	269	23	2.9	38	13	2.37	0.25	44.9
Brucellosis	1	3.15	0.11	125.1	7	1		1	25	28	1	0	0	0	0	0	1	1	1	6.29	143	139	90.5	68	35.4	31	312.7	36	3.09	44.6	13.4	5.56	0.25	143
Brucellosis	17	3.62	0.06	122.9	2	1		1	30	32	1	0	0	0	0	0	1	1	0	11.77	312	106	22	41	35.5	44	361	14	2.9	38	13	3.15	0.29	143
Brucellosis	253	1.66	0.78	115.2	10	1		0	2	20	1	0	1	0	0	0	0	0	0	16.53	309	126	10	20	43.1	22	276	23.74	2.62	35	17.1	1.62	0.25	143
